# Supplementary material for: IL20RB signaling enhances stemness and chemotherapy resistance in pancreatic cancer
Source: J Transl Med. 2023 Dec 14;21:911. doi: 10.1186/s12967-023-04800-5 (PMC10722837; doi:10.1186/s12967-023-04800-5)
Supplement: Supplementary file 1 — Additional file 1: Table S1. List of primer sequences for PCR experiments. [file 12967_2023_4800_MOESM1_ESM.xlsx]

## Sheet: Sheet1
has-NANOG-F	TTTGTGGGCCTGAAGAAAACT
has-NANOG-R	AGGGCTGTCCTGAATAAGCAG
has-SOX2-F	GCCGAGTGGAAACTTTTGTCG
has-SOX2-R	GGCAGCGTGTACTTATCCTTCT
has-POU5F1-F	CTGGGTTGATCCTCGGACCT
has-POU5F1-R	CCATCGGAGTTGCTCTCCA
has-IL20RB-F	GATGTGGAGCCCAGTGAT
has-IL20RB-R	CCTTCAGTGAGTGAGCACC
has-β-ACTIN-F	TTAGTTGCGTTACACCCTTTC
has-β-ACTIN-R	GCTGTCACCTTCACCGTTC
